# Supplementary material for: 1-De­oxy-d-arabinitol
Source: Acta Crystallogr Sect E Struct Rep Online. 2008 May 7;64(Pt 6):o1010–1. doi: 10.1107/S1600536808012555 (PMC2961547; doi:10.1107/S1600536808012555)
Supplement: Supplementary file 1 [file e-64-o1010-sup1.cif]

##############################################################################
###                                                                        ###
###        Electronic paper (Acta Crystallographica Section E)             ###
###                                                                        ###
##############################################################################
#                                                                            #
# This CIF contains the data in a paper accepted for publication in Acta     #
# Crystallographica Section E. It conforms to the requirements of Notes      #
# for Authors for Section E, and has been peer reviewed under the auspices   #
# of the IUCr Commission on Journals.                                        #
#                                                                            #
# Full details of the Crystallographic Information File format               #
# are given in the paper "The Crystallographic Information File (CIF):       #
# a New Standard Archive File for Crystallography" by S. R. Hall, F. H.      #
# Allen and I. D. Brown [Acta Cryst. (1991), A47, 655-685].                  #
#                                                                            #
# The current version of the core CIF dictionary is obtainable from          #
# ftp://ftp.iucr.org/pub/cif_core.dic. The current version number is 2.4.    #
#                                                                            #
# Software is freely available for graphical display of the structure(s) in  #
# this CIF.  For information consult the CIF home page http://www.iucr.org/  #
# cif/home.html                                                              #
#                                                                            #
# This file may be used for bona fide research purposes within the           #
# scientific community so long as proper attribution is given to the journal # 
# article from which it was obtained.                                        #
#                                                                            #
##############################################################################
                                             
data_global
_audit_creation_method     CRYSTALS_ver_12.85
_journal_date_recd_electronic     2008-04-24
_journal_date_accepted     2008-04-29
_journal_name_full     'Acta Crystallographica, Section E'
_journal_year     2008
_journal_volume     64
_journal_issue      6
_journal_page_first     o1010
_journal_page_last     o1011
_journal_paper_category     QO
_journal_coeditor_code     LH2622
_publ_contact_author_name     'Sarah Jenkinson'
_publ_contact_author_address
;
 Chemistry Reasearch Laboratory,
 Department of Chemistry,
 University of Oxford,
 Mansfield Road,
 Oxford, OX1 3TA, UK.
;
_publ_contact_author_email     sarah.jenkinson@chem.ox.ac.uk
_publ_contact_author_fax     '+44 1865 000000'
_publ_contact_author_phone     '+44 1865 275655'
_publ_section_title
;
1-Deoxy-D-arabinitol
;
loop_
    _publ_author_name
    _publ_author_address
    'Jenkinson, Sarah F.'
;
 Department of Organic Chemistry, Chemical Research Laboratory,
 University of Oxford, Mansfield Road, Oxford OX1 3TA, England
;
    'Cruz, Filipa P.'
;
Department of Organic Chemistry, Chemical Research Laboratory,
 University of Oxford, Mansfield Road, Oxford OX1 3TA, England
;
    'Booth, Kathrine V.'
;
Department of Organic Chemistry, Chemical Research Laboratory,
University of Oxford, Mansfield Road, Oxford OX1 3TA, England
;
    'Fleet, George W. J.'
;
Department of Organic Chemistry, Chemical Research Laboratory,
University of Oxford, Mansfield Road, Oxford OX1 3TA, England
;
    'Izumori, Ken'
;
Rare Sugar Research Centre, Kagawa University, 2393 Miki-cho, Kita-gun,
Kagawa 761-0795, Japan
;
    'Yu, Chu-Yi'
;
Laboratory of Molecular Recognition and Selective Synthesis
Institute of Chemistry, Chinese Academy of Sciences, Beijing 10080
People's Republic of China
;
    'Watkin, David J.'
;
Department of Chemical Crystallography, Chemical Research Laboratory,
University of Oxford, Mansfield Road, Oxford OX1 3TA, England
;
_chemical_name_systematic     ?
_chemical_melting_point     ?
data_I
_chemical_name_systematic
;
1-Deoxy-D-arabinitol
;
_chemical_formula_moiety     'C5 H12 O4'
_chemical_formula_sum     'C5 H12 O4'
_chemical_formula_iupac     'C5 H12 O4'
_chemical_formula_weight     136.15
_symmetry_cell_setting     'tetragonal'
_symmetry_space_group_name_H-M     'I 41 '
_symmetry_space_group_name_Hall     'I 4bw'
loop_
    _symmetry_equiv_pos_as_xyz
    'x,y,z'
    'x+1/2,y+1/2,z+1/2'
    '-y,x+1/2,z+1/4'
    '-y+1/2,x+1,z+3/4'
    '-x+1/2,-y+1/2,z+1/2'
    '-x+1,-y+1,z+1'
    'y+1/2,-x,z+3/4'
    'y+1,-x+1/2,z+5/4'
_cell_length_a     12.9873(5)
_cell_length_b     12.9873(5)
_cell_length_c     8.3679(3)
_cell_angle_alpha     90
_cell_angle_beta     90
_cell_angle_gamma     90
_cell_volume     1411.41(9)
_cell_formula_units_Z     8
_cell_measurement_reflns_used     815
_cell_measurement_theta_min     5
_cell_measurement_theta_max     27
_cell_measurement_temperature     150
_exptl_crystal_description     'block'
_exptl_crystal_colour     'colourless'
_exptl_crystal_size_max     0.25
_exptl_crystal_size_mid     0.25
_exptl_crystal_size_min     0.25
_exptl_crystal_density_diffrn     1.281
_exptl_crystal_density_meas     ?
_exptl_crystal_density_method     'not measured'
_exptl_crystal_F_000     592
_exptl_absorpt_coefficient_mu     0.111
_exptl_absorpt_correction_type     multi-scan
_exptl_absorpt_process_details     '(DENZO/SCALEPACK; Otwinowski & Minor, 1997)'
_exptl_absorpt_correction_T_min     0.93
_exptl_absorpt_correction_T_max     0.97
_diffrn_ambient_temperature     150
_diffrn_radiation_type     'Mo K\a'
_diffrn_radiation_wavelength     0.71073
_diffrn_radiation_monochromator     'graphite'
_diffrn_measurement_device_type     'Nonius KappaCCD area-detector'
_diffrn_measurement_device     'Nonius KappaCCD'
_diffrn_measurement_method     \w
_diffrn_reflns_number     3189
_diffrn_reflns_av_R_equivalents     0.020
_diffrn_reflns_theta_min     5.303
_diffrn_reflns_theta_max     27.468
_diffrn_reflns_theta_full     27.468
_diffrn_measured_fraction_theta_max     0.990
_diffrn_measured_fraction_theta_full     0.990
_diffrn_reflns_limit_h_min     -16
_diffrn_reflns_limit_h_max     16
_diffrn_reflns_limit_k_min     -11
_diffrn_reflns_limit_k_max     11
_diffrn_reflns_limit_l_min     -10
_diffrn_reflns_limit_l_max     10
_diffrn_standards_number     0
_diffrn_standards_interval_count     .
_diffrn_standards_interval_time     .
_diffrn_standards_decay_%     ?
_reflns_number_total     855
_reflns_number_gt     750
_reflns_threshold_expression     I>2\s(I)
_refine_ls_structure_factor_coef     Fsqd
_refine_ls_matrix_type     full
_refine_ls_R_factor_all     0.0486
_refine_ls_R_factor_gt     0.0432
_refine_ls_wR_factor_all     0.1234
_refine_ls_wR_factor_gt     0.1195
_refine_ls_wR_factor_ref     0.1234
_refine_ls_goodness_of_fit_ref     0.9984
_refine_ls_number_reflns     855
_refine_ls_number_parameters     82
_refine_ls_number_restraints     1
_refine_ls_hydrogen_treatment     constr
_refine_ls_weighting_scheme     calc
_refine_ls_weighting_details
;
w=1/[\s^2^(F^2^) + ( 0.07P)^2^ + 1.26P], where P=(max(Fo^2^,0) + 2Fc^2^)/3
;
_atom_sites_solution_hydrogens     geom
_atom_sites_solution_primary     direct
_refine_ls_shift/su_max     0.001672
_refine_diff_density_max     0.34
_refine_diff_density_min     -0.39
_refine_ls_extinction_method     'None'
loop_
    _atom_type_symbol
    _atom_type_scat_dispersion_real
    _atom_type_scat_dispersion_imag
    _atom_type_scat_source
    C 0.0033 0.0016 'International Tables Vol C 4.2.6.8 and 6.1.1.4'
    H 0.0000 0.0000 'International Tables Vol C 4.2.6.8 and 6.1.1.4'
    O 0.0106 0.0060 'International Tables Vol C 4.2.6.8 and 6.1.1.4'
_computing_data_collection     'COLLECT (Nonius, 2001)'
_computing_cell_refinement     'DENZO/SCALEPACK (Otwinowski & Minor, 1997)'
_computing_data_reduction     'DENZO/SCALEPACK (Otwinowski & Minor, 1997)'
_computing_structure_solution     'SIR92 (Altomare <i>et al.</i>,  1994)'
_computing_structure_refinement     'CRYSTALS (Betteridge <i>et al.</i>,  2003)'
_computing_molecular_graphics     'CAMERON (Watkin <i>et al.</i>,  1996)'
_computing_publication_material     'CRYSTALS (Betteridge <i>et al.</i>,  2003)'
loop_
    _atom_site_type_symbol
    _atom_site_label
    _atom_site_fract_x
    _atom_site_fract_y
    _atom_site_fract_z
    _atom_site_U_iso_or_equiv
    _atom_site_adp_type
    _atom_site_occupancy
    _atom_site_disorder_assembly
    _atom_site_disorder_group
    O O1 0.64776(13) 0.51955(15) 0.6622(3) 0.0211 Uani 1.0000 . .
    C C2 0.75127(18) 0.5139(2) 0.6068(4) 0.0186 Uani 1.0000 . .
    C C3 0.7537(2) 0.4842(2) 0.4296(4) 0.0187 Uani 1.0000 . .
    O O4 0.85700(13) 0.48073(16) 0.3723(3) 0.0237 Uani 1.0000 . .
    C C5 0.6897(2) 0.5564(2) 0.3268(4) 0.0235 Uani 1.0000 . .
    O O6 0.73116(15) 0.65798(14) 0.3242(3) 0.0250 Uani 1.0000 . .
    C C7 0.8135(2) 0.4417(2) 0.7135(4) 0.0208 Uani 1.0000 . .
    O O8 0.76689(14) 0.34124(13) 0.7126(3) 0.0216 Uani 1.0000 . .
    C C9 0.8162(3) 0.4788(2) 0.8844(4) 0.0371 Uani 1.0000 . .
    H H21 0.7853 0.5822 0.6286 0.0184 Uiso 1.0000 . .
    H H31 0.7208 0.4168 0.4126 0.0196 Uiso 1.0000 . .
    H H51 0.6985 0.5315 0.2238 0.0277 Uiso 1.0000 . .
    H H52 0.6191 0.5542 0.3475 0.0271 Uiso 1.0000 . .
    H H71 0.8827 0.4379 0.6604 0.0259 Uiso 1.0000 . .
    H H91 0.8413 0.4265 0.9544 0.0541 Uiso 1.0000 . .
    H H92 0.8595 0.5396 0.8958 0.0548 Uiso 1.0000 . .
    H H93 0.7474 0.4971 0.9202 0.0552 Uiso 1.0000 . .
    H H1 0.6194 0.4722 0.5703 0.0308 Uiso 1.0000 . .
    H H8 0.7975 0.2944 0.6379 0.0334 Uiso 1.0000 . .
    H H6 0.7418 0.6761 0.4388 0.0359 Uiso 1.0000 . .
    H H4 0.9070 0.5369 0.3651 0.0365 Uiso 1.0000 . .
loop_
    _atom_site_aniso_label
    _atom_site_aniso_U_11
    _atom_site_aniso_U_22
    _atom_site_aniso_U_33
    _atom_site_aniso_U_12
    _atom_site_aniso_U_13
    _atom_site_aniso_U_23
    O1 0.0197(10) 0.0197(9) 0.0240(12) 0.0010(7) 0.0042(9) -0.0023(9)
    C2 0.0139(13) 0.0193(12) 0.0225(16) -0.0037(9) 0.0006(12) -0.0001(13)
    C3 0.0176(14) 0.0167(12) 0.0218(17) -0.0006(9) -0.0011(12) 0.0010(13)
    O4 0.0169(9) 0.0213(9) 0.0329(14) 0.0015(7) 0.0061(10) 0.0035(10)
    C5 0.0223(14) 0.0269(15) 0.0214(16) 0.0014(11) 0.0013(13) 0.0032(15)
    O6 0.0308(11) 0.0215(10) 0.0227(12) 0.0025(8) 0.0056(11) 0.0046(10)
    C7 0.0201(13) 0.0204(13) 0.0218(16) -0.0035(10) -0.0045(13) -0.0004(13)
    O8 0.0254(10) 0.0189(10) 0.0204(12) 0.0010(7) 0.0049(10) 0.0000(9)
    C9 0.053(2) 0.0332(16) 0.0253(15) -0.0023(15) -0.0149(15) -0.0036(13)
loop_
    _geom_bond_atom_site_label_1
    _geom_bond_atom_site_label_2
    _geom_bond_site_symmetry_1
    _geom_bond_site_symmetry_2
    _geom_bond_distance
    _geom_bond_publ_flag
    O1 C2 . . 1.424(3) no
    O1 H1 . . 1.051 no
    C2 C3 . . 1.532(3) no
    C2 C7 . . 1.527(4) no
    C2 H21 . . 1.008 no
    C3 O4 . . 1.425(3) no
    C3 C5 . . 1.520(4) no
    C3 H31 . . 0.985 no
    O4 H4 . . 0.978 no
    C5 O6 . . 1.425(3) no
    C5 H51 . . 0.927 no
    C5 H52 . . 0.934 no
    O6 H6 . . 0.997 no
    C7 O8 . . 1.438(3) no
    C7 C9 . . 1.510(5) no
    C7 H71 . . 1.004 no
    O8 H8 . . 0.959 no
    C9 H91 . . 0.954 no
    C9 H92 . . 0.974 no
    C9 H93 . . 0.972 no
loop_
    _geom_angle_atom_site_label_1
    _geom_angle_atom_site_label_2
    _geom_angle_atom_site_label_3
    _geom_angle_site_symmetry_1
    _geom_angle_site_symmetry_2
    _geom_angle_site_symmetry_3
    _geom_angle
    _geom_angle_publ_flag
    C2 O1 H1 . . . 93.6 no
    O1 C2 C3 . . . 110.4(2) no
    O1 C2 C7 . . . 109.9(3) no
    C3 C2 C7 . . . 113.6(2) no
    O1 C2 H21 . . . 108.0 no
    C3 C2 H21 . . . 112.9 no
    C7 C2 H21 . . . 101.7 no
    C2 C3 O4 . . . 110.7(2) no
    C2 C3 C5 . . . 112.4(2) no
    O4 C3 C5 . . . 110.1(2) no
    C2 C3 H31 . . . 110.8 no
    O4 C3 H31 . . . 109.4 no
    C5 C3 H31 . . . 103.2 no
    C3 O4 H4 . . . 128.4 no
    C3 C5 O6 . . . 111.9(2) no
    C3 C5 H51 . . . 104.0 no
    O6 C5 H51 . . . 105.2 no
    C3 C5 H52 . . . 114.4 no
    O6 C5 H52 . . . 113.8 no
    H51 C5 H52 . . . 106.4 no
    C5 O6 H6 . . . 104.9 no
    C2 C7 O8 . . . 109.4(2) no
    C2 C7 C9 . . . 111.7(2) no
    O8 C7 C9 . . . 107.7(3) no
    C2 C7 H71 . . . 104.2 no
    O8 C7 H71 . . . 109.3 no
    C9 C7 H71 . . . 114.4 no
    C7 O8 H8 . . . 113.9 no
    C7 C9 H91 . . . 111.2 no
    C7 C9 H92 . . . 111.4 no
    H91 C9 H92 . . . 108.7 no
    C7 C9 H93 . . . 110.4 no
    H91 C9 H93 . . . 107.4 no
    H92 C9 H93 . . . 107.6 no
loop_
    _geom_hbond_atom_site_label_D
    _geom_hbond_atom_site_label_H
    _geom_hbond_atom_site_label_A
    _geom_hbond_site_symmetry_D
    _geom_hbond_site_symmetry_H
    _geom_hbond_site_symmetry_A
    _geom_hbond_distance_DH
    _geom_hbond_distance_HA
    _geom_hbond_distance_DA
    _geom_hbond_angle_DHA
    _geom_hbond_publ_flag
    O8 H8 O8 . . 7_564 0.96 1.76 2.698(4) 164 yes
    O6 H6 O6 . . 8_464 1.00 1.98 2.712(4) 128 yes
    O4 H4 O1 . . 4_644 0.98 1.77 2.718(4) 162 yes
    O1 H1 O4 . . 3_645 1.05 2.03 2.712(3) 120 yes
