# Supplementary material for: 1-De­oxy-d-arabinitol
Source: Acta Crystallogr Sect E Struct Rep Online. 2008 May 7;64(Pt 6):o1010–1. doi: 10.1107/S1600536808012555 (PMC2961547; doi:10.1107/S1600536808012555)
Supplement: Supplementary file 2 [file e-64-o1010-Isup2.hkl]

data_I
#  3071913    ADC545                       
_audit_creation_date        08-03-11
_audit_creation_method      CRYSTALS 

_cell_length_a                    12.9873(5)
_cell_angle_alpha                 90
_cell_length_b                    12.9873(5)
_cell_angle_beta                  90
_cell_length_c                    8.3679(3)
_cell_angle_gamma                 90

# NOTE Fc on scale of Fo,      0.83084
# Status flags: 
#    o - used in refinement 
#    < - excluded by I/sigmaI cutoff 
#    x - excluded for another reason  

loop_
_refln_index_h
_refln_index_k
_refln_index_l
_refln_F_squared_meas
_refln_F_squared_calc
_refln_F_squared_sigma
_refln_observed_status
   3   3   0        1.80        0.54        0.30 o
  -2   4   0      678.20      735.37       15.80 o
   0   4   0     5379.00     6323.87      139.50 o
   4   4   0     3049.50     3189.14       79.90 o
  -3   5   0      166.10      236.41        6.70 o
  -1   5   0        6.40        3.19        1.40 o
   1   5   0       50.00       44.80        2.00 o
   3   5   0       54.10       26.22        2.20 o
   5   5   0       17.30       23.16        1.50 o
  -4   6   0      632.80      516.25       15.50 o
  -2   6   0       36.30       50.22        1.90 o
   0   6   0     3480.90     3492.83       86.00 o
   2   6   0     1353.00     1106.22       36.90 o
   4   6   0     3136.70     3022.88       84.60 o
   6   6   0     1246.70     1395.78       36.80 o
  -5   7   0       28.50       26.89        2.00 o
  -3   7   0        1.50        0.50        1.10 o
  -1   7   0       17.60       27.21        1.40 o
   1   7   0       14.20       15.75        1.40 o
   3   7   0       -0.20        1.24        0.98 o
   5   7   0        9.70       11.30        0.90 o
   7   7   0        3.50        7.19        2.20 o
  -6   8   0      278.30      292.67        8.90 o
  -4   8   0     1488.00     1533.97       33.40 o
  -2   8   0     2001.40     1681.11       59.50 o
   0   8   0      868.00      895.89       19.10 o
   2   8   0     1136.10     1067.78       29.90 o
   4   8   0     3003.90     2737.91       81.30 o
   6   8   0      709.20      858.04       16.80 o
   8   8   0     1108.60     1063.90       30.40 o
  -7   9   0       18.20       16.05        2.00 o
  -5   9   0        5.70        1.84        1.50 o
  -3   9   0       10.60        9.57        1.80 o
  -1   9   0       13.10       11.84        1.80 o
   1   9   0       10.70        2.68        1.30 o
   3   9   0        4.20        3.81        1.80 o
   5   9   0        0.40        1.41        2.28 o
   7   9   0       17.50       11.52        2.60 o
   9   9   0       -1.00        0.33        5.00 o
  -8  10   0       32.90       36.98        2.50 o
  -6  10   0      779.20      754.62       24.70 o
  -4  10   0      172.40      182.20        4.90 o
  -2  10   0        2.50        0.05        1.40 o
   0  10   0     1142.00     1125.28       27.60 o
   2  10   0       94.90       81.10        3.50 o
   4  10   0     1114.40     1122.08       36.20 o
   6  10   0      399.10      363.32       10.00 o
   8  10   0      143.40      124.91        6.60 o
  10  10   0      270.20      266.35       15.60 o
  -9  11   0        8.80        3.89        2.50 o
  -7  11   0        1.60        3.78        2.10 o
  -5  11   0        7.40        6.07        2.10 o
  -3  11   0        9.10        7.37        2.10 o
  -1  11   0        4.00        5.58        1.50 o
   1  11   0       -0.40        5.10        2.40 o
   3  11   0        2.80        1.09        1.80 o
   5  11   0        9.90        3.70        2.50 o
   7  11   0        2.10        1.01        0.90 o
   9  11   0        6.30        7.44        3.30 o
  11  11   0        9.10       17.80        3.30 o
 -10  12   0        1.20        3.03        2.90 o
  -8  12   0     1557.80     1493.17       74.60 o
  -6  12   0      303.00      290.36       15.40 o
  -4  12   0       51.50       62.78        3.30 o
  -2  12   0       61.40       58.05        3.70 o
   0  12   0      398.30      478.73       16.30 o
   2  12   0      342.00      310.22        9.70 o
   4  12   0      829.50      727.46       34.60 o
   6  12   0      150.80      170.89        5.60 o
   8  12   0       54.60       65.55        5.80 o
  10  12   0      138.90      139.16       13.20 o
  -9  13   0       -2.10        0.08        3.30 o
  -7  13   0       -0.80        0.06        5.72 o
  -5  13   0       -0.90        0.30        5.12 o
  -3  13   0        2.10        0.10        2.40 o
  -1  13   0       20.70       14.24        2.70 o
   1  13   0        6.90        7.86        2.00 o
   3  13   0        1.10        0.04        1.70 o
   5  13   0        0.00        0.17        0.01 o
   7  13   0        0.00        0.22        0.01 o
   9  13   0       -5.10        1.67        6.30 o
  -8  14   0        8.10        3.81        3.10 o
  -6  14   0       -1.40        0.11        3.80 o
  -4  14   0       58.30       64.50        4.80 o
  -2  14   0        7.70       12.61        3.60 o
   0  14   0       -0.40        0.05        2.78 o
   2  14   0      119.00      121.96        5.50 o
   4  14   0        1.10        1.51        2.00 o
   6  14   0       11.90        5.90        2.50 o
   8  14   0       62.50       67.90        7.80 o
  -7  15   0        3.30        1.38        5.60 o
  -5  15   0        4.90        1.45        3.60 o
  -3  15   0        4.70        6.70        3.00 o
  -1  15   0        2.50        4.72        3.40 o
   1  15   0        3.60        0.17        3.50 o
   3  15   0        6.00        2.26        4.10 o
   5  15   0        2.20        1.40        3.10 o
   7  15   0        5.70        1.82        4.90 o
  -4  16   0       25.80       32.20        6.10 o
  -2  16   0      498.40      463.18       36.90 o
   0  16   0        8.40        5.19        4.00 o
   2  16   0       14.40       12.52        4.90 o
   4  16   0       96.40       97.84        7.40 o
  -2   3   1     1544.70     1467.69       36.50 o
   0   3   1     2871.65     3324.27       65.59 o
   2   3   1      208.45      324.23        5.74 o
  -3   4   1     2209.20     2368.51       57.45 o
  -1   4   1     2339.20     2301.61       54.93 o
   1   4   1       12.25       17.78        1.24 o
   3   4   1      409.90      477.51       10.76 o
  -4   5   1      474.70      461.43       12.85 o
  -2   5   1       83.05       73.55        2.51 o
   0   5   1      465.75      398.23       11.56 o
   2   5   1     4155.35     4364.06      113.15 o
   4   5   1      585.45      568.63       14.11 o
  -5   6   1       16.00       14.80        1.80 o
  -3   6   1      155.05      147.42        4.36 o
  -1   6   1        5.95       11.20        0.85 o
   1   6   1      107.25       78.91        3.07 o
   3   6   1      208.10      195.84        5.95 o
   5   6   1      804.50      792.26       22.13 o
  -6   7   1      611.60      539.63       16.75 o
  -4   7   1      846.40      805.60       21.87 o
  -2   7   1      166.85      138.82        5.40 o
   0   7   1     4183.85     3929.03      116.06 o
   2   7   1       58.45       54.77        2.35 o
   4   7   1        6.60       23.72        1.55 o
   6   7   1       18.65       24.42        1.95 o
  -7   8   1      421.20      401.51       13.11 o
  -5   8   1       31.40       31.22        1.80 o
  -3   8   1      215.05      157.90        7.20 o
  -1   8   1      642.95      630.16       15.68 o
   1   8   1     1907.80     1727.94       44.35 o
   3   8   1      529.65      504.31       14.41 o
   5   8   1     2879.20     2868.56       72.92 o
   7   8   1      307.95      341.93       10.70 o
  -8   9   1        1.25        0.19        1.33 o
  -6   9   1     1613.20     1557.29       44.36 o
  -4   9   1      490.70      557.99       11.65 o
  -2   9   1       90.55      105.75        3.71 o
   0   9   1      240.60      256.79        6.98 o
   2   9   1       19.00       14.37        1.95 o
   4   9   1     1066.45     1022.86       29.23 o
   6   9   1      112.60      132.38        4.21 o
   8   9   1       92.65      103.78        4.92 o
  -9  10   1       41.95       47.47        3.92 o
  -7  10   1      912.70      877.52       30.21 o
  -5  10   1       25.70       36.14        2.31 o
  -3  10   1     1316.30     1272.04       43.40 o
  -1  10   1       67.65       66.61        3.21 o
   1  10   1      804.05      788.48       22.96 o
   3  10   1      548.50      460.93       21.57 o
   5  10   1       50.45       62.90        2.82 o
   7  10   1       89.10       87.15        4.95 o
   9  10   1      114.00      111.96        7.05 o
 -10  11   1       10.65       13.69        3.21 o
  -8  11   1      300.15      312.09       11.96 o
  -6  11   1       14.65       10.32        2.55 o
  -4  11   1       25.15       26.59        2.82 o
  -2  11   1      356.00      363.00       12.67 o
   0  11   1       15.95       15.41        2.10 o
   2  11   1     1021.90      865.71       30.97 o
   4  11   1      687.20      701.50       26.76 o
   6  11   1       19.05       14.42        2.47 o
   8  11   1       37.00       39.51        3.81 o
  10  11   1      311.60      306.51       19.38 o
 -11  12   1       58.85       59.31        7.08 o
  -9  12   1      142.50      145.19        8.75 o
  -7  12   1      199.15      198.51       10.10 o
  -5  12   1        5.50        6.46        2.29 o
  -3  12   1        5.00        6.67        1.95 o
  -1  12   1      989.30     1008.30       39.48 o
   1  12   1      379.90      356.95       11.30 o
   3  12   1      104.35      118.15        4.70 o
   5  12   1       39.75       35.02        3.80 o
   7  12   1       46.50       58.69        2.66 o
   9  12   1      306.50      303.53       27.45 o
  11  12   1       61.15       63.56        7.17 o
 -10  13   1        7.00       11.32        4.30 o
  -8  13   1       54.70       60.08        5.25 o
  -6  13   1      137.10      130.11        7.71 o
  -4  13   1      422.80      434.02       16.05 o
  -2  13   1      255.40      266.33       14.77 o
   0  13   1      135.00      155.00        6.50 o
   2  13   1       11.70       16.00        2.06 o
   4  13   1      216.90      206.12        9.21 o
   6  13   1       47.05       43.10        3.72 o
   8  13   1       10.00       10.13        4.65 o
  10  13   1       14.80       18.84        6.30 o
  -9  14   1        4.10        3.37        4.71 o
  -7  14   1       20.00       27.49        4.32 o
  -5  14   1       98.90      100.78        5.96 o
  -3  14   1       62.55       66.01        4.90 o
  -1  14   1       14.90       18.27        2.80 o
   1  14   1       31.25       32.45        3.16 o
   3  14   1       12.90       11.78        2.40 o
   5  14   1       34.70       25.43        5.04 o
   7  14   1        7.80        6.47        3.56 o
   9  14   1        0.80        1.26        7.77 o
  -6  15   1        2.80        1.44        3.65 o
  -4  15   1       89.50       97.69        6.70 o
  -2  15   1        8.20       10.23        4.00 o
   0  15   1       29.05       27.02        4.61 o
   2  15   1        6.20        4.05        3.25 o
   4  15   1       37.05       27.02        4.44 o
   6  15   1      344.95      326.00       25.50 o
  -5  16   1        3.05        5.38        7.29 o
  -3  16   1        6.60        7.14        4.51 o
  -1  16   1      176.85      167.78       13.60 o
   1  16   1       67.00       68.96        6.80 o
   3  16   1      120.30      113.94       10.55 o
   5  16   1       43.80       42.72        6.93 o
   1   1   2     2335.40     2402.72       57.61 o
   0   2   2     2230.85     2354.29       70.60 o
   2   2   2     1356.25     1457.50       29.95 o
  -1   3   2      183.20      153.90        4.76 o
   1   3   2      166.05      206.58        3.95 o
   3   3   2     7009.60     7004.40      175.94 o
  -2   4   2     1397.95     1314.64       34.31 o
   0   4   2      526.35      564.42       13.81 o
   2   4   2     3484.80     3087.27       92.84 o
   4   4   2      392.30      420.72        9.87 o
  -3   5   2     1458.00     1490.56       35.97 o
  -1   5   2     2808.45     3047.30       68.62 o
   1   5   2     1918.25     1943.28       49.59 o
   3   5   2       18.45       20.40        1.22 o
   5   5   2        9.10       14.02        1.40 o
  -4   6   2      678.80      688.59       16.67 o
  -2   6   2       80.80       60.87        2.55 o
   0   6   2       31.80       44.65        1.60 o
   2   6   2     4299.80     3976.49      107.84 o
   4   6   2       26.00       15.34        1.53 o
   6   6   2       15.45        9.93        1.90 o
  -5   7   2      347.60      296.23       10.76 o
  -3   7   2        6.45        0.15        1.02 o
  -1   7   2     2411.35     2202.25       67.39 o
   1   7   2     1981.40     1921.56       64.83 o
   3   7   2      500.40      502.88       13.50 o
   5   7   2      320.05      279.03        9.56 o
   7   7   2      494.30      492.93       13.20 o
  -6   8   2       54.30       61.57        3.01 o
  -4   8   2       16.45       18.63        1.32 o
  -2   8   2      680.30      673.44       17.77 o
   0   8   2       57.45       54.52        2.55 o
   2   8   2      720.30      625.74       18.24 o
   4   8   2       72.00       66.01        2.98 o
   6   8   2      316.90      279.41        9.46 o
   8   8   2       76.15       80.17        3.72 o
  -7   9   2      429.20      395.17       16.99 o
  -5   9   2      811.00      791.90       23.49 o
  -3   9   2      607.55      595.55       16.15 o
  -1   9   2      254.90      289.52        7.19 o
   1   9   2      501.40      444.81       13.39 o
   3   9   2       20.05       19.26        1.75 o
   5   9   2     1208.30     1150.40       32.61 o
   7   9   2        2.05        2.04        1.98 o
   9   9   2        8.70        8.83        2.15 o
  -8  10   2      152.65      153.00        7.86 o
  -6  10   2        6.65        4.90        1.76 o
  -4  10   2      607.30      568.90       15.56 o
  -2  10   2      250.85      254.50        8.65 o
   0  10   2      499.45      452.20       18.60 o
   2  10   2       45.35       45.90        2.57 o
   4  10   2       65.65       68.76        2.75 o
   6  10   2      537.70      507.53       18.22 o
   8  10   2       90.85       90.32        5.31 o
  10  10   2        7.70        7.30        3.87 o
  -9  11   2      215.70      218.94        9.92 o
  -7  11   2       73.10       65.14        4.02 o
  -5  11   2       94.25       95.57        4.29 o
  -3  11   2      708.95      778.01       22.05 o
  -1  11   2      768.70      698.94       24.93 o
   1  11   2     1509.15     1393.31       71.81 o
   3  11   2      273.95      267.26       11.64 o
   5  11   2      128.85      142.08        4.80 o
   7  11   2       -0.95        2.06        3.12 o
   9  11   2      624.85      574.25       37.25 o
  11  11   2        0.40        2.87        5.29 o
 -10  12   2       -1.40        3.52        3.18 o
  -8  12   2       26.40       29.25        3.31 o
  -6  12   2       40.95       38.48        3.73 o
  -4  12   2      531.65      500.52       21.20 o
  -2  12   2       46.70       44.08        3.71 o
   0  12   2       36.85       29.46        2.90 o
   2  12   2       45.90       34.66        2.92 o
   4  12   2       59.50       67.50        5.25 o
   6  12   2        0.95        0.18        3.13 o
   8  12   2       34.90       29.77        5.85 o
  10  12   2        0.15        1.40        3.42 o
  -9  13   2       10.20       11.93        4.40 o
  -7  13   2        7.00        8.91        3.16 o
  -5  13   2       54.20       55.63        4.57 o
  -3  13   2      194.00      207.73        7.35 o
  -1  13   2      665.75      684.57       30.06 o
   1  13   2      185.95      176.88        8.27 o
   3  13   2      271.35      286.31       11.77 o
   5  13   2       47.50       37.35        3.40 o
   7  13   2        5.15        5.79        1.42 o
   9  13   2       33.35       34.84        6.56 o
  -8  14   2       17.95       24.82        5.73 o
  -6  14   2       72.05       88.78        6.82 o
  -4  14   2      101.35      108.50        7.15 o
  -2  14   2        3.75        4.52        2.80 o
   0  14   2       -0.20        3.61        2.75 o
   2  14   2       39.35       48.61        4.71 o
   4  14   2       17.90       25.63        3.35 o
   6  14   2       -2.15        0.02        2.49 o
   8  14   2       80.90       78.06        8.08 o
  -7  15   2        5.40        4.21        4.36 o
  -5  15   2       38.70       42.63        6.16 o
  -3  15   2        6.85       11.74        3.88 o
  -1  15   2      163.80      146.73       12.22 o
   1  15   2      104.45       93.32        6.95 o
   3  15   2       45.55       46.38        5.84 o
   5  15   2      135.45      128.67        8.05 o
   7  15   2       15.85       17.87        5.52 o
  -4  16   2       12.65       15.08        4.77 o
  -2  16   2       -0.35        1.02        5.69 o
   0  16   2       16.75       11.45        5.10 o
   2  16   2       37.80       43.71        4.86 o
   4  16   2       56.80       44.62        6.48 o
   0   1   3     5912.80     6279.99      135.23 o
  -1   2   3      284.70      282.83        7.54 o
   1   2   3     1513.60     1382.30       42.85 o
  -2   3   3     2477.25     2314.74       91.96 o
   0   3   3      587.30      602.21       10.00 o
   2   3   3     1051.45     1034.71       31.88 o
  -3   4   3     1039.90      976.48       24.38 o
  -1   4   3      365.15      471.26        9.36 o
   1   4   3      903.10      888.91       28.63 o
   3   4   3     3529.85     3391.79       86.45 o
  -4   5   3      300.70      322.42        8.55 o
  -2   5   3       72.70       83.02        2.00 o
   0   5   3      643.50      585.83       16.18 o
   2   5   3      364.50      412.17        8.60 o
   4   5   3      216.95      196.20        5.46 o
  -5   6   3      118.75      141.83        4.37 o
  -3   6   3      323.00      300.95        8.54 o
  -1   6   3      120.25      151.72        3.31 o
   1   6   3      193.85      192.56        6.11 o
   3   6   3      605.40      553.40       14.30 o
   5   6   3       74.45       91.33        2.84 o
  -6   7   3       76.10       83.36        3.71 o
  -4   7   3       17.50       13.22        1.43 o
  -2   7   3      516.95      554.67       15.83 o
   0   7   3      190.05      160.66        6.05 o
   2   7   3      540.80      538.03       12.15 o
   4   7   3     1054.65      927.38       26.19 o
   6   7   3       83.60       82.38        3.24 o
  -7   8   3      144.85      141.65        5.62 o
  -5   8   3        8.15        9.52        1.46 o
  -3   8   3      219.10      268.91        5.45 o
  -1   8   3     1675.40     1507.56       45.96 o
   1   8   3      282.60      305.01        8.15 o
   3   8   3      236.25      245.38        6.27 o
   5   8   3      275.85      272.13        7.37 o
   7   8   3     1093.25     1121.61       35.76 o
  -8   9   3        7.35        3.27        2.10 o
  -6   9   3        6.75        6.45        1.71 o
  -4   9   3      460.95      495.23       12.55 o
  -2   9   3      369.45      385.77       13.72 o
   0   9   3      179.55      172.72        5.95 o
   2   9   3       45.55       40.35        2.31 o
   4   9   3      275.15      258.92        7.40 o
   6   9   3      495.15      493.31       13.91 o
   8   9   3      154.80      175.34        7.36 o
  -9  10   3       45.30       42.68        3.65 o
  -7  10   3      399.70      405.94       14.43 o
  -5  10   3       90.20       95.93        3.46 o
  -3  10   3        5.90        2.56        1.00 o
  -1  10   3      223.95      226.15        6.99 o
   1  10   3       96.95      103.50        4.25 o
   3  10   3        2.75        2.69        1.15 o
   5  10   3      950.30      944.66       27.25 o
   7  10   3       29.40       35.23        3.10 o
   9  10   3      140.65      137.43        7.68 o
 -10  11   3       27.85       24.60        4.59 o
  -8  11   3      321.45      339.55       12.59 o
  -6  11   3      500.65      504.88       19.12 o
  -4  11   3       44.30       43.30        3.00 o
  -2  11   3       29.20       27.93        2.29 o
   0  11   3      110.50      115.79        4.60 o
   2  11   3       31.35       34.23        2.65 o
   4  11   3      102.15      118.03        4.10 o
   6  11   3       13.00       15.10        1.80 o
   8  11   3      341.05      337.57       17.28 o
  10  11   3      131.10      146.31       10.71 o
  -9  12   3      511.35      454.97       35.23 o
  -7  12   3       12.50       11.02        2.76 o
  -5  12   3       17.10       14.26        2.56 o
  -3  12   3       15.30       14.21        1.40 o
  -1  12   3       57.60       83.98        3.97 o
   1  12   3       84.00       61.72        4.55 o
   3  12   3        8.35        3.43        1.96 o
   5  12   3       29.65       30.30        4.60 o
   7  12   3       30.95       27.79        3.71 o
   9  12   3      393.50      377.78       26.75 o
  -8  13   3       83.65       87.15        8.31 o
  -6  13   3       65.40       67.15        6.96 o
  -4  13   3       51.05       52.84        3.83 o
  -2  13   3       34.70       35.96        3.00 o
   0  13   3      133.40      157.15        6.93 o
   2  13   3       90.25       91.44        7.47 o
   4  13   3       38.65       39.57        3.06 o
   6  13   3      169.30      166.74        9.21 o
   8  13   3       37.90       36.36        6.50 o
  -7  14   3       57.80       58.62        5.30 o
  -5  14   3      530.65      499.37       37.93 o
  -3  14   3        2.75        3.67        3.09 o
  -1  14   3      108.65      101.65        6.80 o
   1  14   3        1.65        2.00        3.48 o
   3  14   3      100.25      106.39        8.01 o
   5  14   3       46.10       53.75        4.20 o
   7  14   3      335.40      335.79       25.52 o
  -6  15   3        3.85        1.01        5.12 o
  -4  15   3        9.55       12.14        4.48 o
  -2  15   3      115.65       94.67        9.24 o
   0  15   3        8.35        9.62        3.91 o
   2  15   3        4.00        0.89        2.45 o
   4  15   3       17.80       25.34        3.91 o
   6  15   3        5.65       12.90        5.36 o
  -1  16   3       70.05       71.33        7.02 o
   1  16   3       46.90       60.87        7.36 o
   0   0   4     8920.50     8638.49      320.40 o
   1   1   4     3699.90     3528.69       97.33 o
   0   2   4      706.25      668.54       16.96 o
   2   2   4     1838.35     1790.62       42.37 o
  -1   3   4      211.30      194.80        6.88 o
   1   3   4       86.60      143.98        2.00 o
   3   3   4      705.65      667.30       16.57 o
  -2   4   4      398.10      331.50       11.57 o
   0   4   4      512.50      555.23        8.70 o
   2   4   4     1517.40     1453.33       28.40 o
   4   4   4      145.65      131.32        4.33 o
  -3   5   4      924.05      876.97       25.50 o
  -1   5   4      224.55      251.47        7.54 o
   1   5   4      990.60      881.24       31.53 o
   3   5   4       52.30       40.70        2.79 o
   5   5   4      324.15      292.96       10.25 o
  -4   6   4       23.30       30.63        2.18 o
  -2   6   4      213.75      244.38        5.04 o
   0   6   4      770.55      760.71       26.72 o
   2   6   4      545.80      573.76       18.28 o
   4   6   4        5.75        6.16        1.15 o
   6   6   4      144.05      125.28        6.59 o
  -5   7   4     1342.05     1312.53       37.65 o
  -3   7   4       73.20       66.49        2.56 o
  -1   7   4      476.60      432.12       11.77 o
   1   7   4       23.80       14.83        1.55 o
   3   7   4      631.50      548.91       19.73 o
   5   7   4      428.65      482.11       13.44 o
   7   7   4      258.30      215.10        9.51 o
  -6   8   4       11.20       16.33        1.65 o
  -4   8   4        9.10        9.99        1.22 o
  -2   8   4      123.45      108.22        3.39 o
   0   8   4      707.90      669.65       19.46 o
   2   8   4        8.60        6.38        1.20 o
   4   8   4      371.95      365.12       11.11 o
   6   8   4      335.70      368.03        9.79 o
   8   8   4       49.50       60.50        3.32 o
  -7   9   4      200.50      204.49        9.15 o
  -5   9   4      228.55      247.17        7.18 o
  -3   9   4       30.90       37.61        1.92 o
  -1   9   4       47.50       51.20        2.25 o
   1   9   4      538.80      491.95       19.16 o
   3   9   4     1667.30     1633.18       48.87 o
   5   9   4      527.15      491.17       14.51 o
   7   9   4       27.00       35.06        2.47 o
   9   9   4       53.70       53.86        4.75 o
  -8  10   4       12.55        9.22        2.26 o
  -6  10   4      195.40      212.68        9.01 o
  -4  10   4      407.20      429.80       11.41 o
  -2  10   4       78.55       71.99        3.51 o
   0  10   4       16.95       15.51        1.76 o
   2  10   4     1285.25     1259.98       46.04 o
   4  10   4        5.65        3.93        1.39 o
   6  10   4       20.50       23.83        1.61 o
   8  10   4       78.85       76.99        5.75 o
  10  10   4       36.80       44.93        5.16 o
  -9  11   4       -1.10        2.14        3.00 o
  -7  11   4       25.20       28.90        2.80 o
  -5  11   4       42.05       37.44        2.94 o
  -3  11   4        3.45        5.47        1.81 o
  -1  11   4      568.55      576.40       29.38 o
   1  11   4      114.85      123.48        5.30 o
   3  11   4      233.35      206.76        9.94 o
   5  11   4      146.70      144.01        6.21 o
   7  11   4      264.75      246.58       12.12 o
   9  11   4       -2.35        1.65        2.83 o
  11  11   4        4.05        9.03        5.12 o
 -10  12   4       32.60       28.64        7.53 o
  -8  12   4      124.80      136.01        9.67 o
  -6  12   4       44.65       37.90        3.89 o
  -4  12   4        0.95        2.95        4.24 o
  -2  12   4      206.70      182.78        9.22 o
   0  12   4       41.35       53.73        2.75 o
   2  12   4       86.95       75.43        4.35 o
   4  12   4       50.75       56.20        3.75 o
   6  12   4        2.25        0.84        2.01 o
   8  12   4       10.45       14.38        3.07 o
  10  12   4       46.60       47.28        7.96 o
  -7  13   4      328.75      293.33       26.58 o
  -5  13   4      435.90      402.33       21.64 o
  -3  13   4       36.70       47.34        2.80 o
  -1  13   4       54.55       52.06        3.96 o
   1  13   4       20.15       24.45        3.59 o
   3  13   4      174.75      168.80       10.75 o
   5  13   4      245.50      211.28       13.33 o
   7  13   4       19.25       18.57        4.08 o
  -6  14   4       34.80       45.95        6.15 o
  -4  14   4       17.25       15.16        3.96 o
  -2  14   4      108.20      101.75        5.30 o
   0  14   4        1.35        0.35        2.59 o
   2  14   4       36.45       35.63        4.00 o
   4  14   4       90.90       85.73        6.88 o
   6  14   4       10.45       10.94        4.62 o
  -3  15   4      486.30      471.61       43.91 o
  -1  15   4       17.65       16.54        4.96 o
   1  15   4        5.75       10.16        3.05 o
   3  15   4       37.65       48.20        5.35 o
   0   1   5       12.20       17.72        1.00 o
  -1   2   5      449.40      507.19       12.65 o
   1   2   5      222.35      173.75        5.73 o
  -2   3   5     2529.65     2406.81       67.35 o
   0   3   5      367.75      324.59       11.72 o
   2   3   5      387.15      398.59        9.33 o
  -3   4   5        9.20       14.00        1.25 o
  -1   4   5        8.75        3.39        1.63 o
   1   4   5      248.90      243.79        4.60 o
   3   4   5      526.60      549.73       17.20 o
  -4   5   5       54.05       71.64        2.55 o
  -2   5   5      108.85       81.08        4.62 o
   0   5   5        6.80        7.01        0.60 o
   2   5   5      260.30      273.18        5.60 o
   4   5   5      106.40      116.17        4.92 o
  -5   6   5      241.30      232.85        9.23 o
  -3   6   5      290.80      279.34        8.75 o
  -1   6   5       89.75      103.56        3.19 o
   1   6   5      347.90      359.90        7.50 o
   3   6   5     2208.70     2256.57       80.42 o
   5   6   5       13.60        9.96        1.98 o
  -6   7   5       86.15       68.15        5.23 o
  -4   7   5      274.15      286.60        9.80 o
  -2   7   5       62.15       54.44        2.45 o
   0   7   5      393.25      368.83       14.45 o
   2   7   5      475.60      427.24       10.70 o
   4   7   5       12.25       22.98        1.70 o
   6   7   5      571.15      520.19       21.21 o
  -7   8   5       14.25       20.10        2.79 o
  -5   8   5       14.20       14.42        2.10 o
  -3   8   5      465.60      467.45       17.38 o
  -1   8   5      184.60      196.83        8.89 o
   1   8   5      825.80      780.31       35.19 o
   3   8   5      110.70      101.60        4.00 o
   5   8   5       77.20       87.92        4.16 o
   7   8   5       13.30       24.43        2.82 o
  -8   9   5       -0.55        0.99        3.73 o
  -6   9   5      405.00      404.57       22.74 o
  -4   9   5       42.95       43.83        3.01 o
  -2   9   5      571.40      598.21       18.22 o
   0   9   5      481.30      434.75       16.19 o
   2   9   5      426.80      429.22       15.32 o
   4   9   5      292.40      304.65       10.10 o
   6   9   5        1.10        5.87        2.29 o
   8   9   5       10.70       18.56        3.65 o
  -9  10   5       20.20       27.76        4.50 o
  -7  10   5       12.60        9.01        2.87 o
  -5  10   5      759.30      763.15       22.56 o
  -3  10   5      306.70      307.91        9.80 o
  -1  10   5        0.45        0.56        1.58 o
   1  10   5      423.40      396.77       20.25 o
   3  10   5      441.95      430.67       21.35 o
   5  10   5      276.45      265.01       16.04 o
   7  10   5       -0.20        2.07        1.83 o
   9  10   5      115.70      111.66       10.88 o
 -10  11   5       22.45       20.41        6.28 o
  -8  11   5       53.30       58.14        6.18 o
  -6  11   5       28.75       20.81        3.08 o
  -4  11   5      129.75      125.69        5.81 o
  -2  11   5      126.15      119.36        5.05 o
   0  11   5        5.45        4.08        1.45 o
   2  11   5      618.85      585.89       36.65 o
   4  11   5        3.35        1.29        1.43 o
   6  11   5      187.80      198.17        9.62 o
   8  11   5        5.35        3.19        4.66 o
  10  11   5       79.75       78.16        9.95 o
  -7  12   5       50.85       53.38        6.49 o
  -5  12   5       80.95       86.81        4.79 o
  -3  12   5      292.55      256.13       15.07 o
  -1  12   5       32.10       39.97        2.90 o
   1  12   5       43.90       40.15        2.95 o
   3  12   5       17.10       17.35        2.25 o
   5  12   5        4.70        4.32        1.80 o
   7  12   5        4.40        9.57        5.02 o
  -6  13   5      125.35      124.23       12.36 o
  -4  13   5       -1.70        3.54        3.10 o
  -2  13   5      385.85      378.57       23.93 o
   0  13   5        2.55        6.19        2.20 o
   2  13   5       22.45       28.46        3.12 o
   4  13   5       15.20       20.90        2.77 o
   6  13   5       -3.00        1.09        5.50 o
  -5  14   5      449.40      460.42       38.70 o
  -3  14   5        6.15        8.81        3.99 o
  -1  14   5       19.20       18.91        4.50 o
   1  14   5       30.70       33.11        3.50 o
   3  14   5       14.05       19.51        4.19 o
   5  14   5      187.30      169.48       10.90 o
   1   1   6      770.25      693.64       22.97 o
   0   2   6      126.85      130.77        5.39 o
   2   2   6      215.50      218.31        5.41 o
  -1   3   6      128.95      151.66        4.28 o
   1   3   6     1896.35     1920.00       45.92 o
   3   3   6      608.60      563.65       17.08 o
  -2   4   6     1097.00     1101.02       38.73 o
   0   4   6      125.95      125.85        4.00 o
   2   4   6     1089.80     1034.67       35.83 o
   4   4   6      159.55      169.31        6.49 o
  -3   5   6       -1.60        0.76        1.52 o
  -1   5   6      166.90      191.83        7.34 o
   1   5   6      522.45      498.35       18.37 o
   3   5   6      496.60      525.06       19.55 o
   5   5   6        5.15        5.11        1.81 o
  -4   6   6     1028.00     1083.41       43.81 o
  -2   6   6       75.90       63.32        3.91 o
   0   6   6      118.05      124.71        5.26 o
   2   6   6     1182.75     1114.03       39.94 o
   4   6   6      275.55      261.86       12.18 o
   6   6   6       26.10       40.64        2.30 o
  -5   7   6       92.15      105.43        5.32 o
  -3   7   6       23.90       23.34        2.62 o
  -1   7   6      668.85      708.87       24.76 o
   1   7   6      293.10      311.86        7.60 o
   3   7   6      400.30      375.69       14.10 o
   5   7   6      413.75      385.43       20.43 o
   7   7   6        1.00        2.10        4.60 o
  -6   8   6      104.45      117.38        6.79 o
  -4   8   6        1.10        3.16        2.40 o
  -2   8   6      579.85      598.31       20.29 o
   0   8   6       12.40        8.91        1.30 o
   2   8   6      132.30      132.01        4.20 o
   4   8   6        9.20       13.81        1.94 o
   6   8   6        2.30        2.37        2.47 o
   8   8   6       24.20       28.44        3.00 o
  -7   9   6      101.70       90.88        7.81 o
  -5   9   6       29.20       33.76        2.50 o
  -3   9   6       43.95       48.55        2.87 o
  -1   9   6       72.75       59.93        3.03 o
   1   9   6      156.90      152.88        5.20 o
   3   9   6       41.00       40.99        2.50 o
   5   9   6      155.60      142.13       10.79 o
   7   9   6      295.50      312.30       15.50 o
   9   9   6       49.25       49.36        6.12 o
  -8  10   6       22.95       30.14        4.38 o
  -6  10   6        1.05        0.35        4.59 o
  -4  10   6      333.00      331.45       15.58 o
  -2  10   6      118.00      128.98        5.61 o
   0  10   6      103.35      106.19        4.69 o
   2  10   6        8.70        6.83        1.80 o
   4  10   6       39.00       41.74        3.98 o
   6  10   6      286.80      275.74       17.52 o
   8  10   6      108.35      113.87       10.79 o
  -7  11   6        6.70       12.06        4.10 o
  -5  11   6      404.20      377.74       25.36 o
  -3  11   6      263.90      238.01       14.26 o
  -1  11   6       26.40       25.60        2.49 o
   1  11   6        1.65        0.60        2.17 o
   3  11   6        1.30        0.43        1.80 o
   5  11   6        2.25        5.40        2.52 o
   7  11   6      116.45      108.59       11.06 o
  -6  12   6       14.95       15.52        4.26 o
  -4  12   6       93.70       85.67        8.60 o
  -2  12   6       46.35       41.79        5.22 o
   0  12   6        8.70       11.83        1.90 o
   2  12   6       26.65       21.04        2.72 o
   4  12   6        2.30        2.98        2.10 o
   6  12   6       47.70       59.66        6.10 o
  -5  13   6       24.60       27.60        6.40 o
  -3  13   6       42.80       43.78        5.89 o
  -1  13   6       32.85       33.58        4.91 o
   1  13   6        5.50        7.44        2.40 o
   3  13   6       28.50       31.95        3.50 o
   5  13   6       52.30       53.70        7.40 o
   0  14   6       46.40       45.71        9.10 o
   0   1   7       12.35       24.81        1.60 o
  -1   2   7     1076.30     1024.81       34.21 o
   1   2   7       13.80        9.12        1.59 o
  -2   3   7       82.95       98.39        2.86 o
   0   3   7       68.55       57.24        2.84 o
   2   3   7      222.45      185.30        6.45 o
  -3   4   7       88.80       82.61        5.53 o
  -1   4   7      598.75      613.76       25.84 o
   1   4   7      324.85      309.42       11.03 o
   3   4   7       11.85       15.00        2.46 o
  -4   5   7      155.25      150.79        8.16 o
  -2   5   7       31.95       37.66        3.51 o
   0   5   7       79.35       74.37        3.57 o
   2   5   7      133.00      151.45        6.15 o
   4   5   7      428.75      447.49       20.55 o
  -5   6   7      148.30      169.96        6.10 o
  -3   6   7      129.90      119.35        7.02 o
  -1   6   7      347.00      372.21       10.40 o
   1   6   7        9.80       14.61        1.75 o
   3   6   7        6.50        5.37        2.03 o
   5   6   7       38.60       43.59        3.76 o
  -6   7   7       17.80       21.06        2.20 o
  -4   7   7      185.55      183.27        8.66 o
  -2   7   7      153.40      166.85        9.58 o
   0   7   7       89.30       83.31        5.12 o
   2   7   7        4.15        5.57        2.09 o
   4   7   7       42.60       51.69        4.11 o
   6   7   7      370.20      349.59       12.70 o
  -7   8   7      298.50      288.85       16.70 o
  -5   8   7       13.90       10.42        2.60 o
  -3   8   7        8.50        5.43        2.44 o
  -1   8   7       71.45       64.43        5.35 o
   1   8   7        7.50       12.91        1.40 o
   3   8   7      651.05      611.73       34.56 o
   5   8   7      252.60      240.50       14.40 o
   7   8   7      117.90      130.18        7.40 o
  -8   9   7        1.60        1.51        3.10 o
  -6   9   7       19.70       19.51        6.20 o
  -4   9   7        3.70        2.18        2.80 o
  -2   9   7       22.25       21.50        3.35 o
   0   9   7      156.10      148.86        8.96 o
   2   9   7       74.80       92.99        4.50 o
   4   9   7      103.05      105.53        6.82 o
   6   9   7      238.95      235.67       14.27 o
   8   9   7        0.00        2.22        0.01 o
  -7  10   7        4.20        2.18        3.30 o
  -5  10   7      152.25      175.16       10.79 o
  -3  10   7        6.90        2.08        4.55 o
  -1  10   7       67.65       66.86        5.56 o
   1  10   7       40.70       46.03        2.50 o
   3  10   7        5.60        3.88        2.69 o
   5  10   7        6.35        4.65        3.57 o
   7  10   7      112.80      121.12       10.30 o
  -6  11   7       11.15       14.05        4.87 o
  -4  11   7       67.50       65.83        6.86 o
  -2  11   7      163.75      161.72       13.71 o
   0  11   7        9.00        5.34        4.50 o
   2  11   7       28.00       26.88        2.90 o
   4  11   7       54.40       50.96        6.30 o
   6  11   7        5.85        3.23        4.22 o
  -3  12   7        0.90        1.62        4.33 o
  -1  12   7      110.75      116.12       10.95 o
   1  12   7        1.40        1.23        3.30 o
   3  12   7       92.00       97.34        7.00 o
   0   0   8      483.00      511.22       25.90 o
   1   1   8       52.70       57.31        3.00 o
   0   2   8      377.30      336.54       15.62 o
   2   2   8        9.15       10.05        1.49 o
  -1   3   8      270.60      287.51        9.42 o
   1   3   8      264.55      259.64       10.75 o
   3   3   8       13.90       11.25        2.26 o
  -2   4   8      326.50      259.49       15.00 o
   0   4   8       11.30       18.75        2.09 o
   2   4   8       10.90        8.62        2.00 o
   4   4   8        0.80        0.42        1.33 o
  -3   5   8       35.25       31.52        3.95 o
  -1   5   8        0.50        0.00        2.51 o
   1   5   8       16.50       12.56        2.32 o
   3   5   8       46.70       44.05        3.43 o
   5   5   8      386.30      373.40       15.50 o
  -4   6   8       58.60       60.17        3.70 o
  -2   6   8      174.35      198.01        9.87 o
   0   6   8       58.95       51.25        3.61 o
   2   6   8       17.65       16.39        2.31 o
   4   6   8      169.75      183.67        9.97 o
   6   6   8      592.80      557.39       28.60 o
  -5   7   8       37.30       40.08        4.00 o
  -3   7   8       25.55       29.68        3.42 o
  -1   7   8       23.50       23.08        3.36 o
   1   7   8       23.90       28.68        3.04 o
   3   7   8      436.50      385.93       23.81 o
   5   7   8       15.55       17.90        3.58 o
   7   7   8      118.50      110.65        7.10 o
  -6   8   8       53.50       68.96        4.40 o
  -4   8   8       11.50       14.57        4.34 o
  -2   8   8        9.45       11.38        3.17 o
   0   8   8       66.75       68.36        5.06 o
   2   8   8       16.65       18.22        2.63 o
   4   8   8        8.15        8.30        3.48 o
   6   8   8       16.80       18.97        3.10 o
   8   8   8       71.70       78.03        6.30 o
  -7   9   8       73.30       69.34        9.10 o
  -5   9   8      113.10      101.82        9.60 o
  -3   9   8       85.45       84.95        8.85 o
  -1   9   8       22.20       32.37        6.10 o
   1   9   8        3.65        4.63        3.45 o
   3   9   8       10.00        6.34        3.34 o
   5   9   8      106.45       96.27        9.61 o
   7   9   8       -3.60        2.10        4.00 o
  -4  10   8      150.90      166.67       15.59 o
  -2  10   8       13.45       12.02        4.75 o
   0  10   8      115.70       94.65       10.10 o
   2  10   8      467.80      463.36       31.84 o
   4  10   8      197.50      187.58       18.73 o
  -3  11   8       73.90       60.73        8.77 o
  -1  11   8       -5.55        1.13        5.45 o
   1  11   8       39.10       39.37        7.22 o
   3  11   8       87.70       83.39        9.70 o
   0   1   9       32.40       37.66        2.79 o
  -1   2   9      256.35      256.15        9.57 o
   1   2   9       59.70       58.82        4.36 o
  -2   3   9        1.75        2.69        1.47 o
   0   3   9      199.00      200.65        9.51 o
   2   3   9      164.70      171.33        9.00 o
  -3   4   9       54.30       48.41        6.50 o
  -1   4   9       19.85       19.03        2.73 o
   1   4   9       53.35       56.08        4.24 o
   3   4   9       12.20       16.60        3.07 o
  -4   5   9      108.85      114.99        9.81 o
  -2   5   9       31.00       24.03        4.70 o
   0   5   9       39.90       35.69        4.21 o
   2   5   9       17.05       24.32        3.18 o
   4   5   9      257.10      238.95       18.06 o
  -5   6   9      162.80      145.61       13.60 o
  -3   6   9        2.75        3.63        3.82 o
  -1   6   9        8.65        9.21        4.66 o
   1   6   9       15.80       14.60        3.85 o
   3   6   9      136.90      132.33        7.95 o
   5   6   9       25.15       22.76        4.89 o
  -6   7   9       41.80       58.83        7.30 o
  -4   7   9        7.90       12.36        5.00 o
  -2   7   9       14.55       20.77        4.45 o
   0   7   9        0.75        2.63        3.20 o
   2   7   9       52.25       56.18        6.55 o
   4   7   9      347.50      311.37       18.10 o
   6   7   9       36.80       35.72        5.20 o
  -5   8   9       46.60       46.31        6.40 o
  -3   8   9       30.40       24.35        6.16 o
  -1   8   9       70.10       72.82        6.00 o
   1   8   9       28.10       36.69        4.00 o
   3   8   9       47.00       36.02        5.00 o
   5   8   9       20.00       24.11        4.40 o
  -2   9   9       42.70       50.25        7.30 o
   0   9   9        9.00       12.10        3.30 o
   2   9   9       25.00       21.56        3.70 o
   1   1  10       34.05       32.96        5.73 o
   0   2  10      143.65      116.88       10.66 o
   2   2  10       17.50       17.75        4.11 o
  -1   3  10       -1.10        1.41        4.92 o
   1   3  10       59.20       62.26        5.70 o
   3   3  10       53.10       48.84        7.61 o
  -2   4  10      117.50      109.29        9.31 o
   0   4  10      445.75      427.20       33.14 o
   2   4  10        1.70        1.79        4.00 o
   4   4  10       -6.20        3.21        6.40 o
  -3   5  10       13.20       15.57        5.14 o
  -1   5  10       13.10       11.80        4.47 o
   1   5  10       23.40       27.47        5.01 o
   3   5  10       27.20       37.68        4.40 o
  -2   6  10       17.90       17.00        4.65 o
   0   6  10      126.45      126.13       10.17 o
   2   6  10       33.50       35.01        5.60 o
